# Supplementary material for: A New Cryptic Lactura from Texas (Lepidoptera, Zygaenoidea, Lacturidae)
Source: Zookeys. 2017 Oct 23;(711):141–50. doi: 10.3897/zookeys.711.17766 (PMC5674200; doi:10.3897/zookeys.711.17766)
Supplement: XML Treatment for Lactura rubritegula [file zookeys.711.17766-treatment1.xml]

<!DOCTYPE tp:taxon-treatment
  PUBLIC "-//TaxonX//DTD Taxonomic Treatment Publishing DTD v0 20100105//EN" "tax-treatment-NSO.dtd">
<tp:taxon-treatment xmlns:tp="http://www.plazi.org/taxpub"><tp:treatment-meta><kwd-group><label>Taxon classification</label><kwd><named-content xmlns:xlink="http://www.w3.org/1999/xlink" content-type="kingdom">Animalia</named-content></kwd><kwd><named-content xmlns:xlink="http://www.w3.org/1999/xlink" content-type="order">Lepidoptera</named-content></kwd><kwd><named-content xmlns:xlink="http://www.w3.org/1999/xlink" content-type="family">Lacturidae</named-content></kwd></kwd-group><mixed-citation publication-type="journal"><person-group><name><surname>Matson</surname><given-names>Tanner</given-names></name><name><surname>Wagner</surname><given-names>David L.</given-names></name></person-group><article-title>A New Cryptic <italic><tp:taxon-name><tp:taxon-name-part taxon-name-part-type="genus" reg="Lactura">Lactura</tp:taxon-name-part></tp:taxon-name></italic> from Texas (<tp:taxon-name><tp:taxon-name-part taxon-name-part-type="order">Lepidoptera</tp:taxon-name-part></tp:taxon-name>, <tp:taxon-name><tp:taxon-name-part taxon-name-part-type="superfamily">Zygaenoidea</tp:taxon-name-part></tp:taxon-name>, <tp:taxon-name><tp:taxon-name-part taxon-name-part-type="family">Lacturidae</tp:taxon-name-part></tp:taxon-name>)</article-title><source>Zookeys</source><day>23</day><month>10</month><year>2017</year><volume>2017</volume><issue>711</issue><fpage>141</fpage><lpage>150</lpage><pub-id pub-id-type="doi">10.3897/zookeys.711.17766</pub-id></mixed-citation></tp:treatment-meta><tp:nomenclature><tp:taxon-name>
            <tp:taxon-name-part taxon-name-part-type="genus" reg="Lactura">Lactura</tp:taxon-name-part>
            <tp:taxon-name-part taxon-name-part-type="species" reg="rubritegula">rubritegula</tp:taxon-name-part>
            <object-id xmlns:xlink="http://www.w3.org/1999/xlink" content-type="zoobank" xlink:type="simple">http://zoobank.org/8AFB08C0-9E75-4DBC-BA69-6073EB35FA11</object-id>
          </tp:taxon-name><tp:taxon-authority>Matson &amp; Wagner</tp:taxon-authority><tp:taxon-status xmlns:xlink="http://www.w3.org/1999/xlink" xlink:type="simple">sp. n.</tp:taxon-status><xref ref-type="fig" rid="F1">Figs 1</xref><xref ref-type="fig" rid="F2">, 3</xref><xref ref-type="fig" rid="F2">, 5</xref><xref ref-type="fig" rid="F3">, 7</xref><xref ref-type="fig" rid="F4">, 9</xref><xref ref-type="fig" rid="F5">, 10</xref></tp:nomenclature><tp:treatment-sec sec-type="diagnosis" id="SECID0E1KAC"><title>Diagnosis.</title><p>
            <italic><tp:taxon-name><tp:taxon-name-part taxon-name-part-type="genus" reg="Lactura">Lactura</tp:taxon-name-part> <tp:taxon-name-part taxon-name-part-type="species" reg="rubritegula">rubritegula</tp:taxon-name-part></tp:taxon-name></italic> can be easily distinguished from its closest relative <italic><tp:taxon-name><tp:taxon-name-part taxon-name-part-type="genus" reg="Lactura">L.</tp:taxon-name-part> <tp:taxon-name-part taxon-name-part-type="species" reg="basistriga">basistriga</tp:taxon-name-part></tp:taxon-name></italic> by the presence of red tegulae. It lacks the red subcostal dash that can be found in most forms of <italic><tp:taxon-name><tp:taxon-name-part taxon-name-part-type="genus" reg="Lactura">L.</tp:taxon-name-part> <tp:taxon-name-part taxon-name-part-type="species" reg="basistriga">basistriga</tp:taxon-name-part></tp:taxon-name></italic> and the scattered flecking of red or brown scales characteristic of <italic><tp:taxon-name><tp:taxon-name-part taxon-name-part-type="genus" reg="Lactura">L.</tp:taxon-name-part> <tp:taxon-name-part taxon-name-part-type="species" reg="subfervens">subfervens</tp:taxon-name-part></tp:taxon-name></italic>. Many, but not all, individuals can be distinguished by the basal displacement of the lowermost antemedial spot, somewhat enlarged upper postmedial spot, and the concave arcing (open to termen) of the three lower postmedial spots. We have not identified male genitalic characters that are unique to the new species. Females lack the small accessory pouch at the anterior end of the corpus bursae present in <italic><tp:taxon-name><tp:taxon-name-part taxon-name-part-type="genus" reg="Lactura">L.</tp:taxon-name-part> <tp:taxon-name-part taxon-name-part-type="species" reg="basistriga">basistriga</tp:taxon-name-part></tp:taxon-name></italic> (Figs <xref ref-type="fig" rid="F2">5</xref>, <xref ref-type="fig" rid="F2">6</xref>) and some other <italic><tp:taxon-name><tp:taxon-name-part taxon-name-part-type="genus" reg="Lactura">Lactura</tp:taxon-name-part></tp:taxon-name></italic>; the anterior end of the ductus bursae is coiled six to seven times in <italic><tp:taxon-name><tp:taxon-name-part taxon-name-part-type="genus" reg="Lactura">L.</tp:taxon-name-part> <tp:taxon-name-part taxon-name-part-type="species" reg="rubritegula">rubritegula</tp:taxon-name-part></tp:taxon-name></italic>, but only 3–4 times in <italic><tp:taxon-name><tp:taxon-name-part taxon-name-part-type="genus" reg="Lactura">L.</tp:taxon-name-part> <tp:taxon-name-part taxon-name-part-type="species" reg="basistriga">basistriga</tp:taxon-name-part></tp:taxon-name></italic>. Larvae are immediately distinguished from other Texas <italic><tp:taxon-name><tp:taxon-name-part taxon-name-part-type="genus" reg="Lactura">Lactura</tp:taxon-name-part></tp:taxon-name></italic> by their cinnamon-brown dorsum. In its various forms, the middorsal area of <italic><tp:taxon-name><tp:taxon-name-part taxon-name-part-type="genus" reg="Lactura">L.</tp:taxon-name-part> <tp:taxon-name-part taxon-name-part-type="species" reg="basistriga">basistriga</tp:taxon-name-part></tp:taxon-name></italic> usually shows a green heart line. Supraspiracular stripes in <italic><tp:taxon-name><tp:taxon-name-part taxon-name-part-type="genus" reg="Lactura">L.</tp:taxon-name-part> <tp:taxon-name-part taxon-name-part-type="species" reg="rubritegula">rubritegula</tp:taxon-name-part></tp:taxon-name></italic> are about twice the width of those of <italic><tp:taxon-name><tp:taxon-name-part taxon-name-part-type="genus" reg="Lactura">L.</tp:taxon-name-part> <tp:taxon-name-part taxon-name-part-type="species" reg="basistriga">basistriga</tp:taxon-name-part></tp:taxon-name></italic>. In the material that we have for study, the white pinacula are more prominent in <italic><tp:taxon-name><tp:taxon-name-part taxon-name-part-type="genus" reg="Lactura">L.</tp:taxon-name-part> <tp:taxon-name-part taxon-name-part-type="species" reg="rubritegula">rubritegula</tp:taxon-name-part></tp:taxon-name></italic> than those of other North American members of the genus.</p><fig id="F1" position="float" orientation="portrait"><label>Figures 1, 2.</label><caption><p>Adults of <italic><tp:taxon-name><tp:taxon-name-part taxon-name-part-type="genus" reg="Lactura">Lactura</tp:taxon-name-part> <tp:taxon-name-part taxon-name-part-type="species" reg="rubritegula">rubritegula</tp:taxon-name-part></tp:taxon-name></italic> and <italic><tp:taxon-name><tp:taxon-name-part taxon-name-part-type="genus" reg="Lactura">L.</tp:taxon-name-part> <tp:taxon-name-part taxon-name-part-type="species" reg="basistriga">basistriga</tp:taxon-name-part></tp:taxon-name></italic>. <bold>1</bold> HOLOTYPE male <italic><tp:taxon-name><tp:taxon-name-part taxon-name-part-type="genus" reg="Lactura">Lactura</tp:taxon-name-part> <tp:taxon-name-part taxon-name-part-type="species" reg="rubritegula">rubritegula</tp:taxon-name-part></tp:taxon-name></italic>. TX: Kendall Co., Boerne, D. Cain Home (<named-content xmlns:xlink="http://www.w3.org/1999/xlink" content-type="dwc:verbatimCoordinates" xlink:type="simple"><named-content content-type="geo-json" specific-use="{&#34;type&#34;:&#34;Point&#34;,&#34;coordinates&#34;:[-98.614167,29.880833]}" id="NCID0E5AAE" xlink:type="simple">29°52'51"N, 98°36'51"W</named-content></named-content>), 27 April 2015, David Wagner &amp; Delmar Cain colls., CO1 Barcode DLW-000816 Genitalia slide # TAM-2017-002 <bold>2</bold> Female <italic><tp:taxon-name><tp:taxon-name-part taxon-name-part-type="genus" reg="Lactura">Lactura</tp:taxon-name-part> <tp:taxon-name-part taxon-name-part-type="species" reg="basistriga">basistriga</tp:taxon-name-part></tp:taxon-name></italic>. TX: Cameron Co. Sabal Palm Grove (<named-content xmlns:xlink="http://www.w3.org/1999/xlink" content-type="dwc:verbatimCoordinates" xlink:type="simple"><named-content content-type="geo-json" specific-use="{&#34;type&#34;:&#34;Point&#34;,&#34;coordinates&#34;:[-97.417722,25.852500]}" id="NCID0ETBAE" xlink:type="simple">25°51'9"N, 97°25'3.8"W</named-content></named-content>), BBN15#27.a, larva collected 25 April 2015; emerged 21 May 2015, Berry Nall coll., Host: <italic><tp:taxon-name><tp:taxon-name-part taxon-name-part-type="genus" reg="Sideroxylon">Sideroxylon</tp:taxon-name-part> <tp:taxon-name-part taxon-name-part-type="species" reg="celastrinum">celastrinum</tp:taxon-name-part></tp:taxon-name></italic>, Genitalia slide # TAM-2017-005.</p></caption><graphic xmlns:xlink="http://www.w3.org/1999/xlink" xlink:href="zookeys-711-141-g001.jpg" position="float" orientation="portrait" xlink:type="simple" id="oo_164007.jpg"/></fig></tp:treatment-sec><tp:treatment-sec sec-type="description" id="SECID0EICAE"><title>Description.</title><p>
            <bold><italic>Adult male.</italic></bold> Forewing length: 9.5–10.5 mm (n=12). Body salmon red. <bold>Head.</bold> Shiny, white decumbent scales over vertex and frons; lower frons sometimes with scattered pink scales. Labial palpus slightly porrect to straight, brick red, subequal to diameter of eye. Antenna filiform, 0.6 length of forewing; shiny, white decumbent <!--PageBreak-->scales over scape and basal 2/5<sup>ths</sup>, transitioning to admixture of white and red scales; distal 1/5<sup>th</sup> brick red. <bold>Thorax.</bold> Predominantly white. Patagium and tegula red basally. Medial mesothoracic red spot flanked posterolaterally by ellipsoid red spots. Coxa and femora with whitish scaling along lower surface, other surfaces and segments brick red. Epiphysis well developed about ¼ protibial length. <bold>Forewing.</bold> Pearly white, with seven blood- to mahogany-red spots in oblique antemedial and postmedial series; without scattered dark scales (of <italic><tp:taxon-name><tp:taxon-name-part taxon-name-part-type="genus" reg="Lactura">L.</tp:taxon-name-part> <tp:taxon-name-part taxon-name-part-type="species" reg="subfervens">subfervens</tp:taxon-name-part></tp:taxon-name></italic>). Antemedial row with three spots; lower spot usually displaced basally and often smaller than middle spot; postmedial series with four spots: uppermost usually larger or subequal to that below it; lower three forming straight line or (more commonly) slightly concave arc open to termen. (These same three spots often form convex arc in <italic><tp:taxon-name><tp:taxon-name-part taxon-name-part-type="genus" reg="Lactura">L.</tp:taxon-name-part> <tp:taxon-name-part taxon-name-part-type="species" reg="basistriga">basistriga</tp:taxon-name-part></tp:taxon-name></italic> due to basal displacement of lowermost spot.) Basal red scaling along costa narrows and ends before antemedial spots. Underside red with white fringe scales. <bold>Hindwing.</bold> Uniformly light red, above and below, with elongate white fringe scales. <bold>Abdomen.</bold> Dorsum and sides brick red; venter white; paired ventral androconial brush composed of 20–40 white, thin scales hidden in intersegmental area between A5 and A6; second, subdorsal, paragenital androconial tuft of &gt;40 straw-colored scales at base of tegumen. <bold>Male genitalia.</bold> Uncus basally cordiform; medial and distal part cylindrical, strongly down curved, ending in thorn-like spine. Tegumen lung shaped with strong medial crease. Valva elongated oval, 2.5× longer than wide, costa slightly concave pre-apically; broadly rounded; outer margin with shorter, thicker scales; lateral lobe of juxta with 6–8+ thickened spiniform setae. Vinculum narrow, U-shaped. Aedeagus exceeding length of valva; thickest at midlength; base broadly rounded; apex about half width of middle section, ending in short knob (Fig. <xref ref-type="fig" rid="F2">3</xref>). <bold><italic>Female.</italic> Forewing length.</bold> 10–12 mm (n=9). Outwardly undifferentiated from male. <bold>Female genitalia.</bold> Papillae anales bowed inward, about 4× longer than wide, with long setae. Apophyses short and not especially well differentiated, approximately equal in length. Antrum thickened, hat shaped. Ductus bursae distally unmodified, anterior 2/3 spiraled into 6–7 tight whirls before entering corpus bursae; four strongly toothed signa arranged into two groups; corpus bursae ellipsoid, lacking anterior accessory pouch.</p><fig id="F2" position="float" orientation="portrait"><label>Figures 3–6.</label><caption><p>
                <italic><tp:taxon-name><tp:taxon-name-part taxon-name-part-type="genus" reg="Lactura">Lactura</tp:taxon-name-part></tp:taxon-name></italic> genitalia. <bold>3</bold> HOLOTYPE male <italic><tp:taxon-name><tp:taxon-name-part taxon-name-part-type="genus" reg="Lactura">Lactura</tp:taxon-name-part> <tp:taxon-name-part taxon-name-part-type="species" reg="rubritegula">rubritegula</tp:taxon-name-part></tp:taxon-name></italic> TX: Kendall Co., Boerne, D. Cain Home (<named-content xmlns:xlink="http://www.w3.org/1999/xlink" content-type="dwc:verbatimCoordinates" xlink:type="simple"><named-content content-type="geo-json" specific-use="{&#34;type&#34;:&#34;Point&#34;,&#34;coordinates&#34;:[-98.614167,29.880833]}" id="NCID0EEFAE" xlink:type="simple">29°52'51N, 98°36'51"W</named-content></named-content>), 27 April 2015, David Wagner &amp; Delmar Cain colls., CO1 Barcode DLW-000816 Genitalia slide # TAM-2017-002 <bold>4</bold> Male <italic><tp:taxon-name><tp:taxon-name-part taxon-name-part-type="genus" reg="Lactura">Lactura</tp:taxon-name-part> <tp:taxon-name-part taxon-name-part-type="species" reg="basistriga">basistriga</tp:taxon-name-part></tp:taxon-name></italic> TX: Hidalgo Co., Bentsen St. Pk., 30 April 1995, Ed Knudson coll., Genitalia slide # TAM-2017-003, COI Barcode DLW-000513 <bold>5</bold> Female <italic><tp:taxon-name><tp:taxon-name-part taxon-name-part-type="genus" reg="Lactura">Lactura</tp:taxon-name-part> <tp:taxon-name-part taxon-name-part-type="species" reg="rubritegula">rubritegula</tp:taxon-name-part></tp:taxon-name></italic>. TX: Kendall Co., Boerne, D. Cain Home (<named-content xmlns:xlink="http://www.w3.org/1999/xlink" content-type="dwc:verbatimCoordinates" xlink:type="simple"><named-content content-type="geo-json" specific-use="{&#34;type&#34;:&#34;Point&#34;,&#34;coordinates&#34;:[-98.613889,29.880833]}" id="NCID0EGGAE" xlink:type="simple">29°52'51N, 98°36'50"W</named-content></named-content>), 27 April 2015, David Wagner &amp; Delmar Cain colls., Genitalia slide # TAM-2017-001 <bold>6</bold> Female <italic><tp:taxon-name><tp:taxon-name-part taxon-name-part-type="genus" reg="Lactura">Lactura</tp:taxon-name-part> <tp:taxon-name-part taxon-name-part-type="species" reg="basistriga">basistriga</tp:taxon-name-part></tp:taxon-name></italic>. TX: Cameron Co. Sabal Palm Grove (<named-content xmlns:xlink="http://www.w3.org/1999/xlink" content-type="dwc:verbatimCoordinates" xlink:type="simple"><named-content content-type="geo-json" specific-use="{&#34;type&#34;:&#34;Point&#34;,&#34;coordinates&#34;:[-97.417722,25.852500]}" id="NCID0E2GAE" xlink:type="simple">25°51'9"N, 97°25'3.8"W</named-content></named-content>), BBN15#27.a, larva collected 25 April 2015; emerged 21 May 2015, Berry Nall coll., Host: <italic><tp:taxon-name><tp:taxon-name-part taxon-name-part-type="genus" reg="Sideroxylon">Sideroxylon</tp:taxon-name-part> <tp:taxon-name-part taxon-name-part-type="species" reg="celastrinum">celastrinum</tp:taxon-name-part></tp:taxon-name></italic>, Genitalia slide # TAM-2017-005.</p></caption><graphic xmlns:xlink="http://www.w3.org/1999/xlink" xlink:href="zookeys-711-141-g002.jpg" position="float" orientation="portrait" xlink:type="simple" id="oo_164008.jpg"/></fig><!--PageBreak--></tp:treatment-sec><tp:treatment-sec sec-type="description" id="SECID0ERHAE"><title>Description of living final instar.</title><p>Glossy pale green with broad cinnamon-brown middorsal stripe outwardly edged with black; white subdorsal and two, wavy-edged, pale supraspiracular stripes extending from T1–A8. Larger primary setae borne from minute <!--PageBreak-->white spots (~pinacula). Dorsum with black transverse lines at unions of each segment. White D1 pinacula from otherwise black warts. D2 seta also from white spot at apex of yellow wart with yellow washing down to SD seta. Thin, vague, wavy, pale spiracular stripe immediately ventral to light-orange spiracles, as well as single, white, straight-edged subventral stripe equal in width to supraspiracular stripes. Prothoracic shield well differentiated, medially divided, mostly black, although with little pigment deposition along its anterior and lateral margins (Fig. <xref ref-type="fig" rid="F3">7</xref>). Head black, partially retracted into prothorax.</p><fig id="F3" position="float" orientation="portrait"><label>Figures 7, 8.</label><caption><p>Larvae of <italic><tp:taxon-name><tp:taxon-name-part taxon-name-part-type="genus" reg="Lactura">Lactura</tp:taxon-name-part> <tp:taxon-name-part taxon-name-part-type="species" reg="rubritegula">rubritegula</tp:taxon-name-part></tp:taxon-name></italic> and <italic><tp:taxon-name><tp:taxon-name-part taxon-name-part-type="genus" reg="Lactura">L.</tp:taxon-name-part> <tp:taxon-name-part taxon-name-part-type="species" reg="basistriga">basistriga</tp:taxon-name-part></tp:taxon-name></italic>. <bold>7</bold> Last instar ex ova <italic><tp:taxon-name><tp:taxon-name-part taxon-name-part-type="genus" reg="Lactura">L.</tp:taxon-name-part> <tp:taxon-name-part taxon-name-part-type="species" reg="rubritegula">rubritegula</tp:taxon-name-part></tp:taxon-name></italic>; mother: TX: Kendall Co., Boerne, 25 April 2015, David L. Wagner and Delmar Cain colls., DLW Lot: 2015D60, COI Barcode DLW-000568 <bold>8</bold> Last instar ex ova <italic><tp:taxon-name><tp:taxon-name-part taxon-name-part-type="genus" reg="Lactura">L.</tp:taxon-name-part> <tp:taxon-name-part taxon-name-part-type="species" reg="basistriga">basistriga</tp:taxon-name-part></tp:taxon-name></italic>; mother: TX: Cameron Co., Southmost, Sabal Palm Audubon Sanctuary, 7 November 2013, David L. Wagner coll., DLW Lot: 2013L29, COI Barcode DLW-000466. Both clutches reared by Berry Nall on <italic><tp:taxon-name><tp:taxon-name-part taxon-name-part-type="genus" reg="Sideroxylon">Sideroxylon</tp:taxon-name-part> <tp:taxon-name-part taxon-name-part-type="species" reg="celastrinum">celastrinum</tp:taxon-name-part></tp:taxon-name></italic>.</p></caption><graphic xmlns:xlink="http://www.w3.org/1999/xlink" xlink:href="zookeys-711-141-g003.jpg" position="float" orientation="portrait" xlink:type="simple" id="oo_164009.jpg"/></fig></tp:treatment-sec><tp:treatment-sec sec-type="type material" id="SECID0EFKAE"><title>Type material examined.</title><p>
            <bold>Holotype male</bold>, dry pinned (Figs <xref ref-type="fig" rid="F1">1</xref>, <xref ref-type="fig" rid="F2">3</xref>) TX: Kendall Co., Boerne, D. Cain Home (<named-content xmlns:xlink="http://www.w3.org/1999/xlink" content-type="dwc:verbatimCoordinates" xlink:type="simple"><named-content content-type="geo-json" specific-use="{&#34;type&#34;:&#34;Point&#34;,&#34;coordinates&#34;:[-98.614167,29.880833]}" id="NCID0EYKAE" xlink:type="simple">29°52'51"N, 98°36'51"W</named-content></named-content>), 27 April 2015, David Wagner &amp; Delmar Cain colls., CO1 Barcode DLW-000816 Genitalia slide # TAM-2017-002, Deposited at <named-content xmlns:xlink="http://www.w3.org/1999/xlink" content-type="dwc:institutional_code" xlink:type="simple">USNM</named-content>, Washington D.C., USA. <bold>Paratypes adults</bold>. (10♂, 9♀): TX: Kendall Co., Boerne, D. Cain Home (<named-content xmlns:xlink="http://www.w3.org/1999/xlink" content-type="dwc:verbatimCoordinates" xlink:type="simple"><named-content content-type="geo-json" specific-use="{&#34;type&#34;:&#34;Point&#34;,&#34;coordinates&#34;:[-986139.000000,29.880800]}" id="NCID0EHLAE" xlink:type="simple">29.8808°, -986139°</named-content></named-content>), 26 April 2017 – 02 June 2017, Delmar Cain coll. (3♂, 4♀) (<named-content xmlns:xlink="http://www.w3.org/1999/xlink" content-type="dwc:institutional_code" xlink:type="simple">UCMS</named-content>); TX: Kendall Co., Boerne, D. Cain Home (<named-content xmlns:xlink="http://www.w3.org/1999/xlink" content-type="dwc:verbatimCoordinates" xlink:type="simple"><named-content content-type="geo-json" specific-use="{&#34;type&#34;:&#34;Point&#34;,&#34;coordinates&#34;:[-98.613889,29.880833]}" id="NCID0EULAE" xlink:type="simple">29°52'51N, 98°36'50"W</named-content></named-content>), 27 April 2015, David Wagner &amp; Delmar Cain colls., Genitalia slide # TAM-2017-004, TAM-2017-001, DLW-000568 (2♂, 2♀) (<named-content xmlns:xlink="http://www.w3.org/1999/xlink" content-type="dwc:institutional_code" xlink:type="simple">UCMS</named-content>); TX: Kendall Co., Boerne, Clear Creek Circle (<named-content xmlns:xlink="http://www.w3.org/1999/xlink" content-type="dwc:verbatimCoordinates" xlink:type="simple"><named-content content-type="geo-json" specific-use="{&#34;type&#34;:&#34;Point&#34;,&#34;coordinates&#34;:[-98.613889,29.880833]}" id="NCID0EBMAE" xlink:type="simple">29°52'51N, 98°36'50"W</named-content></named-content>), 27 April 2015, (ex ova; DLW Lot 2015D60) emerged 27 May 2016, David Wagner &amp; Delmar Cain colls., reared on <italic><tp:taxon-name><tp:taxon-name-part taxon-name-part-type="genus" reg="Sideroxylon">Sideroxylon</tp:taxon-name-part> <tp:taxon-name-part taxon-name-part-type="species" reg="celastrinum">celastrinum</tp:taxon-name-part></tp:taxon-name></italic>, CO1 Barcode DLW-000280 (1♂) (<named-content xmlns:xlink="http://www.w3.org/1999/xlink" content-type="dwc:institutional_code" xlink:type="simple">UCMS</named-content>); TX: Edwards Co., 1.3 mi NW Camp Wood (<named-content xmlns:xlink="http://www.w3.org/1999/xlink" content-type="dwc:verbatimCoordinates" xlink:type="simple"><named-content content-type="geo-json" specific-use="{&#34;type&#34;:&#34;Point&#34;,&#34;coordinates&#34;:[-100.028900,29.682200]}" id="NCID0EZMAE" xlink:type="simple">29.6822°, -100.0289°</named-content></named-content>), 23 April 2016, Ann Hendrickson coll., (1♀) (<named-content xmlns:xlink="http://www.w3.org/1999/xlink" content-type="dwc:institutional_code" xlink:type="simple">UCMS</named-content>); TX: Edwards Co., 1.3 mi NW Camp Wood, (<named-content xmlns:xlink="http://www.w3.org/1999/xlink" content-type="dwc:verbatimCoordinates" xlink:type="simple"><named-content content-type="geo-json" specific-use="{&#34;type&#34;:&#34;Point&#34;,&#34;coordinates&#34;:[-100.028900,29.682200]}" id="NCID0EGNAE" xlink:type="simple">29.6822°, -100.0289°</named-content></named-content>), 11–25 April 2017, Ann Hendrickson coll., CO1 Barcode DLW-000817 (3♂) (<named-content xmlns:xlink="http://www.w3.org/1999/xlink" content-type="dwc:institutional_code" xlink:type="simple">TAMUIC</named-content>); TX: Uvalde Co., Concan, 23–27 April 2017, Ed Knudson coll., (1♂, 1♀) (<named-content xmlns:xlink="http://www.w3.org/1999/xlink" content-type="dwc:institutional_code" xlink:type="simple">USNM</named-content>); TX: Kerr Co., 10 mi. W. of Hunt, 20 May 1995, Ed Knudson coll., (1♀) (<named-content xmlns:xlink="http://www.w3.org/1999/xlink" content-type="dwc:institutional_code" xlink:type="simple">UCMS</named-content>).</p></tp:treatment-sec><tp:treatment-sec sec-type="material" id="SECID0E1NAE"><title>Other material examined.</title><p>
            <bold><italic>Adults.</italic></bold> TX: Harris Co., Spring Valley, 28 May 1985, leg. E. Knudson <bold>Larvae.</bold> TX: Kendall Co., Boerne, Clear Creek Circle (<named-content xmlns:xlink="http://www.w3.org/1999/xlink" content-type="dwc:verbatimCoordinates" xlink:type="simple"><named-content content-type="geo-json" specific-use="{&#34;type&#34;:&#34;Point&#34;,&#34;coordinates&#34;:[-98.614600,29.880700]}" id="NCID0EKOAE" xlink:type="simple">29.8807°, -98.6146°</named-content></named-content>), 11 May 2017, Delmar Cain coll., beaten from <italic><tp:taxon-name><tp:taxon-name-part taxon-name-part-type="genus" reg="Sideroxylon">Sideroxylon</tp:taxon-name-part> <tp:taxon-name-part taxon-name-part-type="species" reg="lanuginosum">lanuginosum</tp:taxon-name-part></tp:taxon-name></italic> (n=1). TX: Kendall Co., Boerne, <named-content xmlns:xlink="http://www.w3.org/1999/xlink" content-type="dwc:verbatimCoordinates" xlink:type="simple"><named-content content-type="geo-json" specific-use="{&#34;type&#34;:&#34;Point&#34;,&#34;coordinates&#34;:[-98.613889,29.880833]}" id="NCID0E4OAE" xlink:type="simple">29°52'51N, 98°36'50"W</named-content></named-content>, ex ova from female 27 April 2015, DLW Lot: 2015D60, David Wagner &amp; Delmar Cain colls., (n=6) (<named-content xmlns:xlink="http://www.w3.org/1999/xlink" content-type="dwc:institutional_code" xlink:type="simple">UCMS</named-content>).</p></tp:treatment-sec><tp:treatment-sec sec-type="distribution" id="SECID0EHPAE"><title>Distribution.</title><p>Hill Country around San Antonio, Texas, westward to Edwards and Uvalde counties, but range still unclarified due to taxonomic confusion with <italic><tp:taxon-name><tp:taxon-name-part taxon-name-part-type="genus" reg="Lactura">L.</tp:taxon-name-part> <tp:taxon-name-part taxon-name-part-type="species" reg="basistriga">basistriga</tp:taxon-name-part></tp:taxon-name></italic> and other <italic><tp:taxon-name><tp:taxon-name-part taxon-name-part-type="genus" reg="Lactura">Lactura</tp:taxon-name-part></tp:taxon-name></italic>. A single specimen, seemingly out of range, was taken by Ed Knudson in Harris Co., Texas (Spring Valley). Range likely extends into Mexico.</p></tp:treatment-sec><tp:treatment-sec sec-type="etymology" id="SECID0E6PAE"><title>Etymology.</title><p>The new species is named for the extensive red scaling through the basal half of the tegula, much of which is visible from above—red scales immediately distinguish both sexes from other members of the <italic><tp:taxon-name><tp:taxon-name-part taxon-name-part-type="genus" reg="Lactura">Lactura</tp:taxon-name-part> <tp:taxon-name-part taxon-name-part-type="species" reg="basistriga">basistriga</tp:taxon-name-part></tp:taxon-name></italic> group that occur in the Rio Grande Valley and northern Mexico, although similar scaling occurs in <italic><tp:taxon-name><tp:taxon-name-part taxon-name-part-type="genus" reg="Lactura">L.</tp:taxon-name-part> <tp:taxon-name-part taxon-name-part-type="species" reg="subfervens">subfervens</tp:taxon-name-part></tp:taxon-name></italic>.</p></tp:treatment-sec><tp:treatment-sec sec-type="biology" id="SECID0E2QAE"><title>Biology.</title><p>Larvae are specialists on <italic><tp:taxon-name><tp:taxon-name-part taxon-name-part-type="genus" reg="Sideroxylon">Sideroxylon</tp:taxon-name-part></tp:taxon-name></italic> (formerly <italic><tp:taxon-name><tp:taxon-name-part taxon-name-part-type="genus" reg="Bumelia">Bumelia</tp:taxon-name-part></tp:taxon-name></italic>) (Family <tp:taxon-name><tp:taxon-name-part taxon-name-part-type="family">Sapotaceae</tp:taxon-name-part></tp:taxon-name>). <italic><tp:taxon-name><tp:taxon-name-part taxon-name-part-type="genus" reg="Sideroxylon">S.</tp:taxon-name-part> <tp:taxon-name-part taxon-name-part-type="species" reg="lanuginosum">lanuginosum</tp:taxon-name-part></tp:taxon-name></italic> is the only <italic><tp:taxon-name><tp:taxon-name-part taxon-name-part-type="genus" reg="Sideroxylon">Sideroxylon</tp:taxon-name-part></tp:taxon-name></italic> that occurs at the three known localities for the species. Ex ova larvae of <italic><tp:taxon-name><tp:taxon-name-part taxon-name-part-type="genus" reg="Lactura">L.</tp:taxon-name-part> <tp:taxon-name-part taxon-name-part-type="species" reg="rubritegula">rubritegula</tp:taxon-name-part></tp:taxon-name></italic> were reared to maturity on <italic><tp:taxon-name><tp:taxon-name-part taxon-name-part-type="genus" reg="Sideroxylon">S.</tp:taxon-name-part> <tp:taxon-name-part taxon-name-part-type="species" reg="celastrinum">celastrinum</tp:taxon-name-part></tp:taxon-name></italic> in captivity. Larvae preferred young leaves and rejected (and failed) on older leaves.</p><p>Peak flight of <italic><tp:taxon-name><tp:taxon-name-part taxon-name-part-type="genus" reg="Lactura">L.</tp:taxon-name-part> <tp:taxon-name-part taxon-name-part-type="species" reg="rubritegula">rubritegula</tp:taxon-name-part></tp:taxon-name></italic> appears to be tied to spring rains and the availability of new foliage. The moth begins flying in the second half of April. The majority of records <!--PageBreak-->are centered around the end of April and first half of May following the flights of <italic><tp:taxon-name><tp:taxon-name-part taxon-name-part-type="genus" reg="Lactura">L.</tp:taxon-name-part> <tp:taxon-name-part taxon-name-part-type="species" reg="subfervens">subfervens</tp:taxon-name-part></tp:taxon-name></italic> and <italic><tp:taxon-name><tp:taxon-name-part taxon-name-part-type="genus" reg="Lactura">L.</tp:taxon-name-part> <tp:taxon-name-part taxon-name-part-type="species" reg="pupula">pupula</tp:taxon-name-part></tp:taxon-name></italic> at the type locality. It is unclear if early June captures represent late emergers or a small facultative second generation. An ex ova larva that was reared from a female taken on 25 April 2015 did not emerge until 27 May 2016.</p><p>In captivity the larvae typically feed from leaf undersides. Similar to other members of the genus, larvae emit slimy exudate from their integument; the function of the exudate remains unknown. At least in captivity, we often found feculae adhering to our <!--PageBreak-->caterpillars that remained attached until the next molt. Mature larvae spin a dense, red-brown cocoon in leaf litter or over soil. Presumably summer, fall, and winter months are passed as a prepupa.</p><fig id="F4" position="float" orientation="portrait"><label>Figure 9.</label><caption><p>Geographic distribution of <italic><tp:taxon-name><tp:taxon-name-part taxon-name-part-type="genus" reg="Lactura">Lactura</tp:taxon-name-part> <tp:taxon-name-part taxon-name-part-type="species" reg="rubritegula">rubritegula</tp:taxon-name-part></tp:taxon-name></italic> (n=21, red) and <italic><tp:taxon-name><tp:taxon-name-part taxon-name-part-type="genus" reg="Lactura">Lactura</tp:taxon-name-part> <tp:taxon-name-part taxon-name-part-type="species" reg="basistriga">basistriga</tp:taxon-name-part></tp:taxon-name></italic> (n=17, black). Single dots may represent &gt;1 individuals.</p></caption><graphic xmlns:xlink="http://www.w3.org/1999/xlink" xlink:href="zookeys-711-141-g004.jpg" position="float" orientation="portrait" xlink:type="simple" id="oo_164010.jpg"/></fig></tp:treatment-sec><tp:treatment-sec><!--Section generated to contain objects referenced in tp:taxon-treatment.--><fig id="F5" position="float" orientation="portrait"><label>Figure 10.</label><caption><p>North American COI barcode tree for <italic><tp:taxon-name><tp:taxon-name-part taxon-name-part-type="genus" reg="Lactura">Lactura</tp:taxon-name-part> <tp:taxon-name-part taxon-name-part-type="species" reg="basistriga">basistriga</tp:taxon-name-part></tp:taxon-name></italic> complex available as of 6 October 2017. Included for each taxon is the <abbrev xmlns:xlink="http://www.w3.org/1999/xlink" xlink:title="Barcodes of Life Project" id="ABBRID0ESZAE" xlink:type="simple">BOLD</abbrev> process ID, region, and sequence length.</p></caption><graphic xmlns:xlink="http://www.w3.org/1999/xlink" xlink:href="zookeys-711-141-g005.jpg" position="float" orientation="portrait" xlink:type="simple" id="oo_164011.jpg"/></fig></tp:treatment-sec></tp:taxon-treatment>
